# Supplementary material for: Detection of the Phenicol–Oxazolidinone Resistance Gene poxtA in Enterococcus faecium and Enterococcus faecalis from Food-Producing Animals during 2008–2018 in Korea
Source: Microorganisms. 2020 Nov 23;8(11):1839. doi: 10.3390/microorganisms8111839 (PMC7700613; doi:10.3390/microorganisms8111839)
Supplement: Supplementary file 1 [file microorganisms-08-01839-s001.zip]

Archive with 1 entries (1 files):
- microorganisms-997149-supplementary.pptx
